# Supplementary material for: Aeromonas veronii Is a Lethal Pathogen Isolated from Gut of Infected Labeo rohita: Molecular Insight to Understand the Bacterial Virulence and Its Induced Host Immunity
Source: Pathogens. 2023 Apr 14;12(4):598. doi: 10.3390/pathogens12040598 (PMC10143776; doi:10.3390/pathogens12040598)
Supplement: Supplementary file 1 [file pathogens-12-00598-s001.zip]

Archive with 1 entries (1 files):
- pathogens-2305449-supplementary.pdf
